# Supplementary material for: Adaptability to Balance Perturbations During Walking as a Potential Marker of Falls History in Older Adults
Source: Front Sports Act Living. 2021 May 19;3:682861. doi: 10.3389/fspor.2021.682861 (PMC8169998; doi:10.3389/fspor.2021.682861)
Supplement: Supplementary file 1 [file Table_1.XLSX]

## Sheet: Unperturbed_Walking_ANOVA
Parameter	Effect/Interaction	F (DFn, DFd)	P value
Step Length	Speed x Group	F (3, 54) = 0.6776	P=0.5696
	Speed	F (1.506, 27.11) = 858.4	P<0.0001
	Group	F (1, 18) = 0.8355	P=0.3728
Step Length CoV	Speed x Group	F (3, 54) = 1.786	P=0.1608
	Speed	F (1.266, 22.79) = 62.39	P<0.0001
	Group	F (1, 18) = 0.2174	P=0.6466
Step Time	Speed x Group	F (3, 54) = 1.183	P=0.3250
	Speed	F (1.110, 19.98) = 118.0	P<0.0001
	Group	F (1, 18) = 1.068	P=0.3151
Step Time CoV	Speed x Group	F (3, 54) = 0.1514	P=0.9283
	Speed	F (1.287, 23.16) = 83.78	P<0.0001
	Group	F (1, 18) = 0.01653	P=0.8991
Step Width	Speed x Group	F (3, 54) = 0.2794	P=0.8400
	Speed	F (2.011, 36.20) = 3.114	P=0.0563
	Group	F (1, 18) = 1.832	P=0.1927
Step Width CoV	Speed x Group	F (3, 54) = 0.7028	P=0.5545
	Speed	F (2.102, 37.84) = 14.14	P<0.0001
	Group	F (1, 18) = 0.2798	P=0.6033
Double Support Time	Speed x Group	F (3, 54) = 0.9764	P=0.4107
	Speed	F (1.034, 18.62) = 161.3	P<0.0001
	Group	F (1, 18) = 0.1133	P=0.7403
Double Support Time CoV	Speed x Group	F (3, 54) = 0.2491	P=0.8617
	Speed	F (1.349, 24.28) = 19.74	P<0.0001
	Group	F (1, 18) = 0.0002750	P=0.9870

## Sheet: Pert1_PairwiseComparisons
Dunnett's multiple comparisons test	Mean Diff.	95.00% CI of diff.	Below threshold?	Summary	Adjusted P Value
No Falls
Base vs. Pre	0.005	-0.008880 to 0.01888	No	ns	0.8176
Base vs. Post1	-0.04769	-0.1110 to 0.01562	No	ns	0.1777
Base vs. Post2	0.03166	-0.02848 to 0.09180	No	ns	0.4883
Base vs. Post3	0.06621	0.008354 to 0.1241	Yes	*	0.0233
Base vs. Post4	0.08393	0.02294 to 0.1449	Yes	**	0.007
Base vs. Post5	0.06883	0.01259 to 0.1251	Yes	*	0.0154
Base vs. Post6	0.05613	0.01637 to 0.09590	Yes	**	0.0058
Base vs. Post7	0.03967	-0.005703 to 0.08504	No	ns	0.0964
Base vs. Post8	0.02932	-0.01495 to 0.07359	No	ns	0.274
Fall
Base vs. Pre	0.006029	-0.009982 to 0.02204	No	ns	0.6733
Base vs. Post1	-0.04411	-0.1323 to 0.04413	No	ns	0.4295
Base vs. Post2	0.004845	-0.1164 to 0.1261	No	ns	0.9998
Base vs. Post3	0.03808	-0.02532 to 0.1015	No	ns	0.2819
Base vs. Post4	0.07009	0.01061 to 0.1296	Yes	*	0.0245
Base vs. Post5	0.05296	-0.01004 to 0.1160	No	ns	0.0985
Base vs. Post6	0.0234	-0.01553 to 0.06233	No	ns	0.2814
Base vs. Post7	0.02757	-0.009917 to 0.06506	No	ns	0.1561
Base vs. Post8	0.01598	-0.03045 to 0.06242	No	ns	0.742
Test details	Mean 1	Mean 2	Mean Diff.	SE of diff.	N1	N2	q	DF
No Falls
Base vs. Pre	0.0522	0.0472	0.005	0.004355	12	12	1.148	11
Base vs. Post1	0.0522	0.09989	-0.04769	0.01987	12	12	2.401	11
Base vs. Post2	0.0522	0.02053	0.03166	0.01887	12	12	1.678	11
Base vs. Post3	0.0522	-0.01402	0.06621	0.01815	12	12	3.647	11
Base vs. Post4	0.0522	-0.03173	0.08393	0.01913	12	12	4.386	11
Base vs. Post5	0.0522	-0.01663	0.06883	0.01765	12	12	3.9	11
Base vs. Post6	0.0522	-0.003936	0.05613	0.01248	12	12	4.499	11
Base vs. Post7	0.0522	0.01253	0.03967	0.01424	12	12	2.786	11
Base vs. Post8	0.0522	0.02288	0.02932	0.01389	12	12	2.111	11
Fall
Base vs. Pre	0.04817	0.04214	0.006029	0.004319	7	7	1.396	6
Base vs. Post1	0.04817	0.09228	-0.04411	0.0238	7	7	1.853	6
Base vs. Post2	0.04817	0.04333	0.004845	0.0327	7	7	0.1482	6
Base vs. Post3	0.04817	0.01009	0.03808	0.0171	7	7	2.227	6
Base vs. Post4	0.04817	-0.02191	0.07009	0.01604	7	7	4.368	6
Base vs. Post5	0.04817	-0.004786	0.05296	0.01699	7	7	3.116	6
Base vs. Post6	0.04817	0.02477	0.0234	0.0105	7	7	2.228	6
Base vs. Post7	0.04817	0.0206	0.02757	0.01011	7	7	2.727	6
Base vs. Post8	0.04817	0.03219	0.01598	0.01253	7	7	1.276	6
Šídák's multiple comparisons test	Mean Diff.	95.00% CI of diff.	Below threshold?	Summary	Adjusted P Value
No Falls - Fall
Base	0.004024	-0.01440 to 0.02245	No	ns	0.9988
Pre	0.005052	-0.02051 to 0.03062	No	ns	0.9995
Post1	0.007605	-0.09598 to 0.1112	No	ns	>0.9999
Post2	-0.02279	-0.1535 to 0.1079	No	ns	0.9997
Post3	-0.02411	-0.1034 to 0.05522	No	ns	0.9847
Post4	-0.009817	-0.09075 to 0.07112	No	ns	>0.9999
Post5	-0.01185	-0.08490 to 0.06121	No	ns	>0.9999
Post6	-0.02871	-0.08256 to 0.02514	No	ns	0.6685
Post7	-0.008071	-0.06118 to 0.04503	No	ns	>0.9999
Post8	-0.009311	-0.07055 to 0.05193	No	ns	>0.9999
Test details	Mean 1	Mean 2	Mean Diff.	SE of diff.	N1	N2	t	DF
No Falls - Fall
Base	0.0522	0.04817	0.004024	0.005719	12	7	0.7035	16.63
Pre	0.0472	0.04214	0.005052	0.007903	12	7	0.6393	16.19
Post1	0.09989	0.09228	0.007605	0.03054	12	7	0.249	12.41
Post2	0.02053	0.04333	-0.02279	0.03721	12	7	0.6126	10.62
Post3	-0.01402	0.01009	-0.02411	0.02462	12	7	0.9793	16.62
Post4	-0.03173	-0.02191	-0.009817	0.02519	12	7	0.3897	16.97
Post5	-0.01663	-0.004786	-0.01185	0.02271	12	7	0.5218	16.8
Post6	-0.003936	0.02477	-0.02871	0.01673	12	7	1.717	16.71
Post7	0.01253	0.0206	-0.008071	0.01645	12	7	0.4906	16.43
Post8	0.02288	0.03219	-0.009311	0.01904	12	7	0.4889	16.87

## Sheet: Pert2_PairwiseComparisons
Dunnett's multiple comparisons test	Mean Diff.	95.00% CI of diff.	Below threshold?	Summary	Adjusted P Value
No Falls
Base vs. Pre	0.008318	-0.01515 to 0.03179	No	ns	0.8281
Base vs. Post1	-0.01473	-0.06648 to 0.03702	No	ns	0.9308
Base vs. Post2	0.08981	0.03304 to 0.1466	Yes	**	0.0025
Base vs. Post3	0.07654	0.02158 to 0.1315	Yes	**	0.0064
Base vs. Post4	0.09787	0.03970 to 0.1560	Yes	**	0.0015
Base vs. Post5	0.02964	-0.01919 to 0.07846	No	ns	0.3509
Base vs. Post6	0.0501	0.01970 to 0.08049	Yes	**	0.0018
Base vs. Post7	0.02855	-0.005532 to 0.06262	No	ns	0.1164
Base vs. Post8	0.02182	0.002659 to 0.04097	Yes	*	0.024
Fall
Base vs. Pre	0.003261	-0.02460 to 0.03113	No	ns	0.9994
Base vs. Post1	-0.02944	-0.1712 to 0.1124	No	ns	0.9728
Base vs. Post2	-0.0275	-0.08781 to 0.03281	No	ns	0.5454
Base vs. Post3	-0.02941	-0.1048 to 0.04599	No	ns	0.6815
Base vs. Post4	0.07376	0.01011 to 0.1374	Yes	*	0.025
Base vs. Post5	0.05788	0.01061 to 0.1052	Yes	*	0.019
Base vs. Post6	0.05733	-0.004099 to 0.1188	No	ns	0.0675
Base vs. Post7	0.02746	-0.01118 to 0.06610	No	ns	0.1862
Base vs. Post8	0.008855	-0.02093 to 0.03864	No	ns	0.8637
Test details	Mean 1	Mean 2	Mean Diff.	SE of diff.	N1	N2	q	DF
No Falls
Base vs. Pre	0.05059	0.04227	0.008318	0.007364	12	12	1.13	11
Base vs. Post1	0.05059	0.06532	-0.01473	0.01624	12	12	0.9072	11
Base vs. Post2	0.05059	-0.03922	0.08981	0.01781	12	12	5.042	11
Base vs. Post3	0.05059	-0.02595	0.07654	0.01724	12	12	4.439	11
Base vs. Post4	0.05059	-0.04727	0.09787	0.01825	12	12	5.362	11
Base vs. Post5	0.05059	0.02096	0.02964	0.01532	12	12	1.935	11
Base vs. Post6	0.05059	0.0004956	0.0501	0.009537	12	12	5.253	11
Base vs. Post7	0.05059	0.02205	0.02855	0.01069	12	12	2.67	11
Base vs. Post8	0.05059	0.02878	0.02182	0.006011	12	12	3.629	11
Fall
Base vs. Pre	0.04247	0.0392	0.003261	0.007888	8	8	0.4135	7
Base vs. Post1	0.04247	0.07191	-0.02944	0.04014	8	8	0.7335	7
Base vs. Post2	0.04247	0.06997	-0.0275	0.01707	8	8	1.611	7
Base vs. Post3	0.04247	0.07188	-0.02941	0.02134	8	8	1.378	7
Base vs. Post4	0.04247	-0.03129	0.07376	0.01802	8	8	4.093	7
Base vs. Post5	0.04247	-0.01541	0.05788	0.01338	8	8	4.326	7
Base vs. Post6	0.04247	-0.01487	0.05733	0.01739	8	8	3.297	7
Base vs. Post7	0.04247	0.01501	0.02746	0.01094	8	8	2.511	7
Base vs. Post8	0.04247	0.03361	0.008855	0.008431	8	8	1.05	7
Šídák's multiple comparisons test	Mean Diff.	95.00% CI of diff.	Below threshold?	Summary	Adjusted P Value
No Falls - Fall
Base	0.008126	-0.01263 to 0.02888	No	ns	0.9188
Pre	0.00307	-0.02759 to 0.03373	No	ns	>0.9999
Post1	-0.006585	-0.1528 to 0.1396	No	ns	>0.9999
Post2	-0.1092	-0.1847 to -0.03368	Yes	**	0.0022
Post3	-0.09783	-0.1964 to 0.0007808	No	ns	0.0527
Post4	-0.01598	-0.09367 to 0.06171	No	ns	0.9993
Post5	0.03637	-0.02620 to 0.09894	No	ns	0.5656
Post6	0.01536	-0.05527 to 0.08599	No	ns	0.9984
Post7	0.007041	-0.04695 to 0.06103	No	ns	>0.9999
Post8	-0.004834	-0.03689 to 0.02723	No	ns	>0.9999
Test details	Mean 1	Mean 2	Mean Diff.	SE of diff.	N1	N2	t	DF
No Falls - Fall
Base	0.05059	0.04247	0.008126	0.006393	12	8	1.271	15.82
Pre	0.04227	0.0392	0.00307	0.009613	12	8	0.3193	17.87
Post1	0.06532	0.07191	-0.006585	0.04017	12	8	0.1639	9.301
Post2	-0.03922	0.06997	-0.1092	0.0237	12	8	4.608	17.99
Post3	-0.02595	0.07188	-0.09783	0.03004	12	8	3.257	14.78
Post4	-0.04727	-0.03129	-0.01598	0.02419	12	8	0.6605	17.02
Post5	0.02096	-0.01541	0.03637	0.01957	12	8	1.858	17.58
Post6	0.0004956	-0.01487	0.01536	0.02084	12	8	0.737	12.47
Post7	0.02205	0.01501	0.007041	0.01692	12	8	0.4162	17.81
Post8	0.02878	0.03361	-0.004834	0.009958	12	8	0.4854	16.72

## Sheet: Pert9_PairwiseComparisons
Dunnett's multiple comparisons test	Mean Diff.	95.00% CI of diff.	Below threshold?	Summary	Adjusted P Value
No Falls
Base vs. Pre	0.004193	-0.01607 to 0.02445	No	ns	0.9881
Base vs. Post1	0.1131	0.06616 to 0.1601	Yes	****	<0.0001
Base vs. Post2	0.06857	0.03058 to 0.1066	Yes	***	0.0009
Base vs. Post3	0.0816	0.04100 to 0.1222	Yes	***	0.0003
Base vs. Post4	0.05125	-0.004975 to 0.1075	No	ns	0.0795
Base vs. Post5	0.01562	-0.02261 to 0.05385	No	ns	0.7243
Base vs. Post6	0.01507	-0.01422 to 0.04436	No	ns	0.511
Base vs. Post7	0.003899	-0.01475 to 0.02254	No	ns	0.9872
Base vs. Post8	0.00558	-0.01534 to 0.02650	No	ns	0.9494
Fall
Base vs. Pre	-0.004054	-0.02354 to 0.01544	No	ns	0.9726
Base vs. Post1	0.0429	-0.06649 to 0.1523	No	ns	0.6771
Base vs. Post2	0.01765	-0.06933 to 0.1046	No	ns	0.976
Base vs. Post3	0.01082	-0.04576 to 0.06740	No	ns	0.9827
Base vs. Post4	0.029	0.001250 to 0.05674	Yes	*	0.041
Base vs. Post5	0.03807	-0.01819 to 0.09432	No	ns	0.2172
Base vs. Post6	0.02323	-0.02648 to 0.07294	No	ns	0.5229
Base vs. Post7	0.004075	-0.01613 to 0.02428	No	ns	0.9767
Base vs. Post8	0.01008	-0.01572 to 0.03587	No	ns	0.6803
Test details	Mean 1	Mean 2	Mean Diff.	SE of diff.	N1	N2	q	DF
No Falls
Base vs. Pre	0.05464	0.05045	0.004193	0.006357	12	12	0.6595	11
Base vs. Post1	0.05464	-0.0585	0.1131	0.01474	12	12	7.674	11
Base vs. Post2	0.05464	-0.01392	0.06857	0.01192	12	12	5.752	11
Base vs. Post3	0.05464	-0.02695	0.0816	0.01274	12	12	6.406	11
Base vs. Post4	0.05464	0.003398	0.05125	0.01764	12	12	2.905	11
Base vs. Post5	0.05464	0.03902	0.01562	0.01199	12	12	1.302	11
Base vs. Post6	0.05464	0.03957	0.01507	0.009191	12	12	1.64	11
Base vs. Post7	0.05464	0.05075	0.003899	0.00585	12	12	0.6664	11
Base vs. Post8	0.05464	0.04906	0.00558	0.006564	12	12	0.8501	11
Fall
Base vs. Pre	0.05114	0.05519	-0.004054	0.005517	8	8	0.7348	7
Base vs. Post1	0.05114	0.008242	0.0429	0.03097	8	8	1.385	7
Base vs. Post2	0.05114	0.03349	0.01765	0.02462	8	8	0.7168	7
Base vs. Post3	0.05114	0.04032	0.01082	0.01602	8	8	0.6754	7
Base vs. Post4	0.05114	0.02214	0.029	0.007854	8	8	3.692	7
Base vs. Post5	0.05114	0.01307	0.03807	0.01592	8	8	2.39	7
Base vs. Post6	0.05114	0.02791	0.02323	0.01407	8	8	1.651	7
Base vs. Post7	0.05114	0.04707	0.004075	0.00572	8	8	0.7124	7
Base vs. Post8	0.05114	0.04106	0.01008	0.007302	8	8	1.38	7
Šídák's multiple comparisons test	Mean Diff.	95.00% CI of diff.	Below threshold?	Summary	Adjusted P Value
No Falls - Fall
Base	0.003505	-0.02103 to 0.02804	No	ns	>0.9999
Pre	-0.004742	-0.03304 to 0.02356	No	ns	0.9999
Post1	-0.06674	-0.1935 to 0.06004	No	ns	0.5978
Post2	-0.04741	-0.1484 to 0.05354	No	ns	0.7232
Post3	-0.06728	-0.1370 to 0.002467	No	ns	0.0632
Post4	-0.01874	-0.07525 to 0.03776	No	ns	0.9701
Post5	0.02595	-0.03799 to 0.08989	No	ns	0.9054
Post6	0.01167	-0.04142 to 0.06476	No	ns	0.9986
Post7	0.003681	-0.02959 to 0.03695	No	ns	>0.9999
Post8	0.008001	-0.03747 to 0.05347	No	ns	0.9996
Test details	Mean 1	Mean 2	Mean Diff.	SE of diff.	N1	N2	t	DF
No Falls - Fall
Base	0.05464	0.05114	0.003505	0.007698	12	8	0.4553	17.96
Pre	0.05045	0.05519	-0.004742	0.008503	12	8	0.5576	13.69
Post1	-0.0585	0.008242	-0.06674	0.03495	12	8	1.91	9.406
Post2	-0.01392	0.03349	-0.04741	0.02775	12	8	1.709	9.309
Post3	-0.02695	0.04032	-0.06728	0.0215	12	8	3.129	15.93
Post4	0.003398	0.02214	-0.01874	0.01733	12	8	1.082	15.4
Post5	0.03902	0.01307	0.02595	0.01993	12	8	1.302	17.12
Post6	0.03957	0.02791	0.01167	0.01612	12	8	0.7236	14.53
Post7	0.05075	0.04707	0.003681	0.01041	12	8	0.3535	17.63
Post8	0.04906	0.04106	0.008001	0.01265	12	8	0.6326	9.714
