# Supplementary material for: Adaptability to Balance Perturbations During Walking as a Potential Marker of Falls History in Older Adults
Source: Front Sports Act Living. 2021 May 19;3:682861. doi: 10.3389/fspor.2021.682861 (PMC8169998; doi:10.3389/fspor.2021.682861)
Supplement: Supplementary file 2 [file Table_2.XLSX]

## Sheet: Pert1
	No Falls												Fall
Base	0.0423037	0.0495578	0.0571997	0.034117	0.0523271	0.0547844	0.047335	0.0395122	0.0938612	0.0445167	0.0520206	0.0588095	0.0524476	0.0473596	0.0586171	0.0503854	0.0464428	0.0278762		0.0540732
Pre	0.0223784	0.0563474	0.0577851	0.0249365	0.0594259	0.0301513	0.0689174	0.0331827	0.0771158	0.0183665	0.0633782	0.0543575	0.0227437	0.0483333	0.0492618	0.0529153	0.0420812	0.0223175		0.0573469
Post1	0.144174	0.0470531	0.0904239	0.0482887	0.00359733	0.176324	0.135367	0.197818	0.0366892	0.0507384	0.162765	0.105384	0.129069	0.033814	0.07089	0.0262737	0.191213	0.0435765		0.151129
Post2	0.0445072	0.0467026	-0.077747	-0.0651495	-0.0095052	0.0296803	0.104552	0.0685435	0.0762709	-0.0952087	0.0936109	0.030131	0.0326477	0.0237474	0.161236	0.0611226	-0.0202342	0.128311		-0.0835402
Post3	-0.0890034	0.0418737	-0.00261318	-0.0566917	-0.0787565	-0.0722675	0.0521508	-0.108185	-0.0118949	0.0261308	0.0551774	0.0758815	0.0165373	0.0575535	0.00660289	0.0003595	-0.0753003	0.0401712		0.0247219
Post4	-0.0384576	0.0376256	-0.0186379	0.0091967	-0.0416979	-0.118233	-0.0212922	-0.0799041	0.050061	-0.144224	0.0800679	-0.0952695	-0.0893192	0.028495	-0.0516985	0.0141505	-0.0105183	-0.0383878		-0.006118
Post5	-0.101259	0.0225884	0.0640217	0.0665841	-0.0467515	-0.0777147	-0.0285272	-0.0404315	0.0230604	0.0484503	-0.100323	-0.0293131	-0.0629792	-0.0219627	-0.0432097	0.0126301	0.0203282	0.0395539		0.0221366
Post6	-0.0558703	0.0323977	0.0247442	0.00617235	-0.0223561	-0.0864533	0.0618138	-0.0501046	0.081935	-0.0176012	-0.0117089	-0.0102064	-0.0244389	0.0177215	0.0214643	0.0411094	0.0395664	0.0346421		0.0433457
Post7	-0.0321746	0.0524482	0.0515263	0.0452041	0.0204291	-0.0999202	0.0377283	0.0294593	0.053368	0.0233962	-0.0551368	0.0239885	0.0424764	-0.00715582	0.0240041	0.00135148	0.00089875	0.0490559		0.0335532
Post8	0.0117325	0.0314658	0.0452004	-0.00157211	0.0221671	-0.0933045	0.0855803	0.0620014	0.0917497	-0.0358249	0.0121541	0.0431676	0.0297837	0.0123585	0.0621007	0.034885	-0.0270337	0.0593117		0.0539094

## Sheet: Pert2
	No Falls												Fall
Base	0.046336	0.043273	0.05259	0.032008	0.052972	0.0538201	0.0496261	0.035051	0.0907169	0.0456937	0.0517821	0.0532394	0.027818	0.038812	0.072394	0.0416062	0.0366197	0.0319055	0.0423004	0.048274
Pre	0.022494	0.057282	0.050727	0.036654	0.028071	0.0580111	-0.0143367	0.0443601	0.0698707	0.0799542	0.0241352	0.0500728	0.07003	0.014157	0.045473	0.0269212	0.0346955	0.0344296	0.0303591	0.0575737
Post1	0.137044	0.056412	0.04226	0.0346	0.046899	0.121456	0.149673	-0.0150296	-0.00979508	0.063793	0.0757335	0.0808325	0.086584	-0.01807	-0.07295	0.043994	0.204671	0.0917878	0.231663	0.0075868
Post2	-0.0514	-0.03465	0.00266	-0.10742	-0.11342	-0.075341	0.106592	-0.102352	-0.00979992	-0.0531489	-0.0685317	0.0361508	0.097854	0.120011	0.025294	0.0847228	-0.0025111	0.0891567	0.0538675	0.0913461
Post3	0.051347	0.03314	0.004052	-0.12989	-0.10863	-0.0550453	0.0478086	-0.103133	0.0330786	-0.0132018	-0.0638087	-0.00709509	0.022935	0.073252	0.155142	0.00215428	0.110901	0.0777064	-0.0210957	0.15402
Post4	-0.02267	-0.02832	0.014989	-0.02205	-0.15523	-0.00168397	-0.11614	0.0383219	-0.0434998	-0.073846	-0.124513	-0.0326375	-0.0134	-0.0328	-0.03732	0.0441662	-0.0678579	-0.0246314	-0.120834	0.00232475
Post5	-0.00955	0.08417	0.120789	0.030892	-0.03067	0.0639498	-0.00535408	0.0477558	0.0136687	-0.0428951	-0.0149289	-0.00635546	-0.01714	-0.00696	-0.00272	0.031156	-0.0701822	0.00387362	-0.0738372	0.012492
Post6	-0.03703	-0.02143	-0.00342	-0.01731	-0.056	0.0170932	-0.0265649	0.0372627	0.0827542	0.00576166	-0.015777	0.040607	-0.02366	-0.00782	-0.01491	0.0370825	-0.116145	-0.0017348	-0.0369867	0.045241
Post7	0.000363	0.038157	0.016503	-0.01034	-0.01472	0.0115388	0.0469317	0.0469073	0.113259	-0.0624244	0.0216811	0.056709	-0.00317	0.056457	0.022051	0.0465255	-0.00277855	-0.00924762	-0.0327109	0.0429188
Post8	0.029119	0.019921	0.042189	0.005617	-0.0158	0.0412336	0.0606698	0.0298583	0.0652859	0.0244434	0.00114664	0.0416374	0.045279	0.008579	0.03302	0.0448495	0.00840255	0.0444594	0.0184906	0.0658067

## Sheet: Pert9
	No Falls												Fall
Base	0.0367239	0.0538717	0.056113	0.0216664	0.0559357	0.0480228	0.0595284	0.0403124	0.108307	0.0462632	0.0562069	0.0727866	0.0515746	0.0327914	0.0610853	0.0480068	0.0615679	0.0719101	0.0376937	0.044492
Pre	0.0283968	0.0508825	0.0738852	0.0547247	0.0584091	0.0386165	0.046606	0.0300983	0.0742881	0.0751023	0.0392811	0.0351362	0.086982	0.0519165	0.0615071	0.0385703	0.0637917	0.0722268	0.030085	0.0364721
Post1	-0.0407028	-0.162946	0.0182223	-0.0787093	-0.0484904	-0.103318	-0.0445158	-0.0660568	-0.0723873	-0.0152318	-0.0213591	-0.0665278	0.0496842	-0.157096	-0.0603505	-0.0408106	0.136972	0.01996	0.074271	0.043307
Post2	0.00081794	-0.0401965	-0.0832689	-0.00430827	0.00454003	0.00409855	0.031309	-0.0666605	-0.0200865	0.0199885	-0.0352394	0.0219478	0.0112417	-0.0401823	0.0117966	0.00796482	0.185396	0.0232939	0.0927192	-0.0242984
Post3	-0.0847146	-0.0464248	0.0207378	-0.0372889	-0.0616638	0.0176119	-0.0204981	-0.0487645	0.00102454	-0.0561618	-0.0874435	0.0801366	0.0385835	0.104404	0.0479562	-0.0300246	0.047293	0.0929534	0.0323162	-0.0109017
Post4	-0.10084	0.0253812	0.0610527	0.0256005	0.0253242	0.0291592	0.00038252	0.0514296	-0.032759	0.0449509	-0.0988971	0.00999288	-0.0034055	0.0333502	0.00753993	0.0298928	0.0608566	0.0326328	0.0158735	0.00040379
Post5	-0.0789086	0.0938006	0.0412299	0.034402	0.0800466	0.0233884	0.0586354	0.0541235	0.108359	0.0132199	0.00342968	0.0365496	-0.0116842	-0.0164706	-0.0185922	0.087422	-0.0259668	0.0108175	0.0304338	0.0486232
Post6	-0.0457317	0.0485042	0.0243714	0.0515118	0.0317196	0.0443907	0.0202548	0.0583791	0.0925488	0.0757965	0.0287113	0.0444297	0.0392649	-0.0291251	-0.0156016	0.0696999	0.0190616	0.0231094	0.0668979	0.0499403
Post7	0.0311938	0.0424962	0.0359671	0.0178896	0.0409744	0.0607052	0.0696171	0.0742603	0.102374	0.0127855	0.0774611	0.0432266	0.0318539	0.0165831	0.0525944	0.0734341	0.038125	0.0754785	0.0433577	0.0450956
Post8	0.0411301	0.0696433	0.045001	0.020484	0.0252126	0.0600726	0.0512782	0.0594083	0.0600979	0.0725732	0.0261448	0.0577263	0.0573814	-0.0155018	0.0703065	0.0238663	0.06657	0.0798815	0.0163435	0.029663

## Sheet: RecoverySteps
No Falls Group			Falls Group
Pert1R	Pert2L	Pert9L	Pert1R	Pert2L	Pert9L
8	7	7	7	7	6
1	7	4	8	5	7
5	7	3	6	8	7
4	5	4	4	1	4
7	9	4	9	7	6
9	5	2	5	5	6
6	7	5		8	3
7	4	4	5	4	4
6	6	5
9	8	4
8	9	6
7	6	5

## Sheet: StepLengthMeans
	Non-Fallers												Fallers
0.4m/s	0.367	0.369	0.333	0.264	0.388	0.352	0.297	0.423	0.388	0.382	0.422	0.329	0.376	0.374	0.352	0.403	0.332	0.196	0.217	0.372
0.8m/s	0.533	0.559	0.49	0.44	0.556	0.503	0.503	0.616	0.547	0.487	0.497	0.524	0.55	0.528	0.458	0.529	0.509	0.404	0.422	0.597
1.2m/s	0.669	0.675	0.614	0.627	0.658	0.643	0.661	0.719	0.666	0.607	0.635	0.649	0.69	0.666	0.587	0.662	0.635	0.586	0.588	0.713
1.6m/s	0.793	0.799	0.739	0.788	0.778	0.795	0.788	0.823	0.784	0.737	0.732	0.741	0.836	0.8	0.703	0.786	0.739	0.7	0.71	0.846

## Sheet: StepLengthCoV
	Non-Fallers												Fallers
0.4m/s	5.387	9.428	6.409	6.937	9.007	9.786	14.921	9.376	9.273	11.304	10.884	7.773	8.571	7.653	7.581	5.712	16.384	17.584	16.886	8.744
0.8m/s	3.978	4.186	5.727	5.396	4.848	4.215	5.043	4.207	5.114	7.207	8.614	3.715	5.128	5.262	4.786	3.793	5.274	5.006	4.935	4.209
1.2m/s	2.111	4.578	2.806	4.222	3.372	3.367	4.83	2.904	2.459	5.954	3.716	3.527	3.565	3.442	4.101	3.566	3.139	2.334	3.679	4.116
1.6m/s	1.642	3.301	2.497	3.385	3.116	2.902	3.767	2.636	3.107	3.766	2.421	3.075	2.779	2.465	2.425	2.26	3.835	2.334	2.532	2.127

## Sheet: StepTimeMeans
	Non-Fallers												Fallers
0.4m/s	0.914	0.923	0.831	0.659	0.97	0.88	0.744	1.06	0.968	0.948	1.053	0.819	0.942	0.939	0.875	1.006	0.828	0.495	0.543	0.928
0.8m/s	0.665	0.698	0.612	0.55	0.694	0.628	0.629	0.77	0.685	0.608	0.621	0.656	0.688	0.66	0.572	0.662	0.638	0.505	0.527	0.746
1.2m/s	0.558	0.563	0.511	0.523	0.548	0.536	0.55	0.599	0.555	0.505	0.53	0.542	0.576	0.555	0.489	0.552	0.531	0.489	0.489	0.593
1.6m/s	0.495	0.499	0.461	0.493	0.487	0.496	0.493	0.515	0.49	0.462	0.458	0.464	0.522	0.499	0.439	0.491	0.464	0.438	0.444	0.529

## Sheet: StepTimeCoV
	Non-Fallers												Fallers
0.4m/s	4.934	7.669	2.397	5.309	8.792	6.897	7.895	6.822	6.48	7.954	10.49	4.971	4.141	7.531	8.624	5.088	9.179	5.333	5.952	6.003
0.8m/s	2.231	4.311	1.983	4.062	4.337	2.804	3.575	3.533	2.582	3.553	3.987	2.567	3.682	4.861	2.788	3.036	4.135	2.982	2.383	3.89
1.2m/s	2.007	4.143	2.006	2.975	2.761	1.992	3.248	1.929	1.602	2.867	3.017	2.206	2.485	2.755	2.272	2.269	2.836	2.088	2.751	2.268
1.6m/s	1.757	2.432	1.667	2.826	2.062	1.651	2.896	1.744	2.206	2.775	1.82	2.358	2.332	2.304	1.914	1.947	2.249	2.445	2.228	1.862

## Sheet: StepWidthMeans
	Non-Fallers												Fallers
0.4m/s	0.179	0.175	0.175	0.188	0.134	0.157	0.248	0.174	0.127	0.103	0.139	0.187	0.169	0.278	0.167	0.151	0.171	0.199	0.187	0.217
0.8m/s	0.162	0.207	0.141	0.186	0.143	0.13	0.255	0.181	0.111	0.093	0.18	0.179	0.19	0.246	0.193	0.175	0.101	0.221	0.193	0.175
1.2m/s	0.167	0.212	0.126	0.171	0.134	0.122	0.256	0.169	0.085	0.121	0.153	0.147	0.168	0.231	0.181	0.165	0.093	0.171	0.212	0.164
1.6m/s	0.172	0.212	0.119	0.166	0.147	0.123	0.249	0.143	0.092	0.11	0.151	0.129	0.145	0.21	0.182	0.168	0.124	0.222	0.217	0.161

## Sheet: StepWidthCoV
	Non-Fallers												Fallers
0.4m/s	6.402	8.333	5.347	5.707	10.441	6.785	9.163	8.507	10.284	16.615	13.963	8.101	7.923	6.332	8.091	7.771	17.272	8.401	6.051	9.643
0.8m/s	14.956	9.698	7.565	7.933	14.395	12.257	6.817	14.59	15.415	21.818	11.561	7.913	7.811	8.977	9.553	9.769	48.667	6.663	6.72	20.078
1.2m/s	16.053	11.896	9.308	9.848	12.2	14.716	8.115	15.643	27.438	17.774	12.999	14.581	20.06	8.621	11.815	13.662	41.302	11.945	8.164	21.568
1.6m/s	13.716	8.28	11.174	12.735	17.468	14.478	9.793	22.165	29.256	23.533	13.14	18.454	19.064	11.615	13.207	16.044	34.547	11.435	9.278	21.033

[truncated: 2 more sheets: DoubleSupportMeans, DoubleSupportCoV]
